# Supplementary material for: Lipid Accumulation in Blastocystis Increases Cell Damage in Co-Cultured Cells
Source: Microorganisms. 2023 Jun 14;11(6):1582. doi: 10.3390/microorganisms11061582 (PMC10305000; doi:10.3390/microorganisms11061582)
Supplement: Supplementary file 1 [file microorganisms-11-01582-s001.zip]

Archive with 1 entries (1 files):
- microorganisms-2317112-supplementary.pdf
